# Supplementary material for: Physical exercise intervention in glycogen storage disease IIIa: Feasibility and multisystem benefits
Source: Exp Physiol. 2025 May 31;111(1):153–66. doi: 10.1113/EP092644 (PMC12756873; doi:10.1113/EP092644)
Supplement: Supplementary file 1 — Supplementary Materials. [file EPH-111-153-s002.xlsx]

## Sheet: DNA
Subject	Age (y)	Weight (kg)	Height (cm)	Pathogenic mutation in the two AGL alleles
1	10	43.2	142.0	c.3216_3217delGA	c.3444C>A
2	12	43.1	152.0	c.3971_3972delAT	p.yr1324Term
3	9	40.6	143.5	c.3216_3217delGA	c.2711_2717delins13
4	14	43.4	148.0	c.1423+1G>A	c.2681+1G>A
5	14	43.6	160.0	c.4260-12ª>G	c.4260-12ª>G
6	45	66.2	172.5	c.3216_3217delGA (p.Glu1072AspfsTer36)	c.3216_3217delGA (p.Glu1072AspfsTer36)
7	35	78.6	178.0	c.3980G>A	c.348_373del26
8	33	77.8	156.5	p.glu1072AspFs*36	pAla117LeuFs*10
9	42	67.6	173.0	c.3103_3104insA	c2390A>G

## Sheet: CPET
PRE	Ketones pre-exercise (mM)	Glucose pre-exercise (mg/dL)	Lactate pre-exercise (mM)	Ketones constant load (mM)	Glucose constant load (mg/dL)	Lactate constant load (mM)	Fat oxidation (g/min)	Carbohydrate oxidation (g/min)	VT (watts)	Peak power output (watts)	VO2_peak (mL/kg/min)	Ketones ramp test (mM)	Glucose ramp test (mg/dL)	Lactate ramp test (mM)
1	0.3	87	0.5	0.4	91	0.5	0.453354	0.576828	15	35	24.8	0.3	70	0.8
2	0	90	1.2	0	97	1.7	0.132954	0.46062	10	25	14	0	85	0.6
3	0.2	99	0.8	0.1	92	6.6	0.165366	0.672796	8	23	17.3	0.1	83	1.3
4	0.2	87	1.6	0.2	121	1.4	0.176724	0.36296	12	27	14.5	0.1	112	2.2
5	0.1	109	2.4	0.1	94	0.9	0.249006	0.48286	50	90	31.5	0.1	73	5
6	0	117	1.9	0	97	1.6	0.299469	0.761342	40	70	19.5	0	80	3.7
7	0	133	0.9	0.1	150	1.4	0.166611	0.680386	65	70	13	0.1	135	2.1
8	0.1	89	1.1	0.1	93	0.8	0.312564	0.287136	45	105	17.5	0	90	2.7
9	0.1	106	1.2	0	106	1.2	0.236436	0.537448	20	55	14.4	0	103	1.3
POST	Ketones pre-exercise POST (mM)	Glucose pre-exercise POST (mg/dL)	Lactate pre-exercise POST (mM)	Ketones constant load POST (mM)	Glucose constant load POST (mg/dL)	Lactate constant load POST (mM)	Fat oxidation POST (g/min)	Carbohydrate oxidation POST (g/min)	VT POST (watts)	Peak power output POST(watts)	VO2_peak POST (mL/kg/min)	Ketones ramp test POST (mM)	Glucose ramp test POST (mg/dL)	Lactate ramp test POST (mM)
1	0.1	102	0.9	0.1	86	0.8	0.241161	0.391294	30	50	20.2	0.1	60	0.9
2	0.2	90	0.9	0.1	94	1.1	0.28473	0.481948	20	35	20	0.1	80	1
3	0.2	71	0.7	0.2	113	1.2	0.24216	0.484864	18	38	21.5	0.2	68	1.5
4	0.1	90	2	0.1	94	1.1	0.196476	0.425056	22	42	21.2	0.7	91	1.6
5	0.2	108	1	0.2	111	1.1	0.27249	0.480228	50	110	37.6	0.1	74	1.9
6	0	97	1.1	0.1	94	1.1	0.396264	0.637024	45	80	21.1	0.1	82	2.2
7	0.1	153	2.9	0.1	108	0.9	0.242694	0.32774	50	95	19.2	0.1	116	6.8
8	0.3	113	1	0.2	97	0.9	0.426912	0.226088	40	100	20	0.1	84	1.3
9	0.4	110	1.3	0.1	80	2.6	0.22254	0.642272	30	55	15.7	0.2	77	2.7
		Table 7. Exercise response
		supplementary file 2. Blood response

## Sheet: DEXA
Subject	BMD (g/cm2)	BMD (g/cm2)_POST	Est, VAT mass (g)	2_Est, VAT mass (g)_POST	BMC_TOTAL (g)	Fat mass (g)	Fat-free mass (g)	Body Mass (g)	BMC_POST (g)	Fat mass_POST (g)	Fat-free mass_POST (g)	Body Mass_POST (g)
1	0.888	0.91	281	273	949	11297.3	30977.1	43223.4	1227.59	11968.4	30958.7	44154.7
2	0.74	0.709	272	229	873.48	14555.6	27711.4	43140.5	888.36	14904.7	28817.9	44611
3	0.882	0.897	215	205	1113.94	11337.9	28148	40599.8	1162.07	11893.7	28371.4	41427.2
4	1.026	1.021	192	183	1485.1	11162.2	30796.7	43444	1514.88	11665.4	30815.5	43995.8
5	0.911	0.91	192	153	1372.4	8617.9	33636.6	43626.9	1395.88	9156.6	35107.7	45660.2
6	1.033	1.042	274	287	2082.67	11110.5	52967.5	66160.7	2113.46	13028.6	54576.9	69719
7	1.035	1.061	554	393	2163.84	24484.1	51971.9	78619.8	2079.34	20167.5	47711.3	69958.1
8	0.968	0.966	819	817	1646.59	30166.8	45923.3	77736.7	1655.86	31717.5	44922.9	78296.3
9	1.059	1.061	414	393	2155.52	18609.7	46875.3	67640.5	2079.34	20167.5	47711.3	69958.1
	table 5, DXA data
	BMC	bone mineral content
	BMD	Bone mineral density
	VAT	Visceral adipose tissue

## Sheet: ECO CARDIO
Subject	SWT_PRE (mm)	LVEDD_PRE (mm)	PWT_PRE (mm)	LVEDV_PRE (mL/m2)	LV_MASS_pre (g/m2)	RWT_PRE	GLS_PRE (%)	SWT_POST (mm)	LVEDD_POST (mm)	PWT_POST (mm)	LVEDV_POST (mL/m2)	LV_MASS_post (g/m2)	RWT_POST	GLS_POST (%)
1	7.63	37.83	7.74	46.5604	61.4017	0.409199	-16.3	8.55	42.56	7.4	60.6619	77.1509	0.347744	-15
2	9.27	37.3	7.98	43.1774	67.3795	0.427882	-17.2	6.69	35.5	6.27	37.9153	41.8244	0.353239	-14
3	7.23	36.2	7.6	43.105	56.0237	0.41989	-14.1	7.44	36.7	7.52	43.6788	56.8392	0.409809	-17.4
4	9.21	37.5	9.09	44.5013	75.0878	0.4848	-15.6	7.52	38.6	7.1	47.4094	57.6218	0.367876	-16.2
5	8.23	40.3	7.52	49.8005	64.7549	0.373201	-18.2	6.1	39.5	5.68	46.5282	42.1306	0.287595	-14
6	8.39	48.9	8.39	61.7658	76.4921	0.343149	-22.5	9	46.1	7.95	53.1691	69.3589	0.344902	-18.3
7	14.2	48.6	9.41	55.8606	110.207	0.387243	-23	11.4	53.1	9.79	69.3851	110.844	0.368738	-21.2
8	10.2	50.1	9.54	66.1372	99.8783	0.380838	-20	9.29	51.8	9.38	71.1378	97.6102	0.362162	-17.6
9	7.63	50.5	7.88	66.4696	72.9214	0.312079	-19.6	7.57	50.8	7.76	66.5354	71.6641	0.305512	-19.6

## Sheet: Blood
PRE
Subjects	AST (U/L)	ALT (U/L)	GGT (U/L)	CK (U/L)	Cr (mg/dL)	GFR (mL/min/1.73 m2)	NT-ProBNP rest (pg/mL)	NT-ProBNP, ∆ (%)	hs-cTnI rest (ng/mL)	hs-cTnI, ∆ (%)
1	224	211	18	4536	0.32	244.06	45	2.22222	14.13	4.46247
2	71	88	22	608	0.44	190	55	21.8182	55.39	7.40555
3	130	162	22	1599	0.56	140.93
4	90	151	24		0.68	119.7	262	24.8092	18.65	-20.4003
5	71	103	15	396	0.64	175	0		63.22	4.22663
6	127	94	39	1846	0.53	127.8	141	-4.25532	16.95	-7.55076
7	83	98	170	1307	0.72	120.9	114	14.9123	57.65	4.31535
8	133	110	57	2893	0.57	121.8	80	13.75	0
9	217	169	31	5243	0.62	122.4
POST
Subjects	AST _POST (U/L)	ALT _POST (U/L)	GGT_POST (U/L)	CK_POST (U/L)	Cr_POST (mg/dL)	GFR (mL/min/1.73 m2)	NT-ProBNP rest_POST (pg/mL)	NT-ProBNP, ∆ _POST (%)	hs-cTnI rest_POST (ng/mL)	hs-cTnI_POST, ∆ (%)
1	217	206	19	3515	0.54	146.7	43	0	10.9	-13.188
2				906	0.43	194.4	64	21.875	69.71	13.3176
3	147	158	18	2320	0.53	151
4	96	122		1660	0.72	117.6	196	12.2449	13.35	-2.29885
5	71	96	15		0.64	175	74.98	-13.3102	48	39.1095
6	141	87	38	3649	0.64	123.1	58	5.17241	13.91	-11.1022
7	96	99	162		0.57	132.1	70	14.2857	93.72	-4.53988
8				2933	0.45	131.7	78	8.97436	0
9	257	168	33	6527	0.59	124.9
	AST	Aspartate aminotransferase
	ALT	Alanine aminotransferase
	GGT	Gamma-glutamyl transferase
	CK	Creatine Kinase
	Cr	Creatinine
	NT-ProBNP	N-terminal prohormone of brain natriuretic peptide
	Hs-cTNI	high-sensitivity cardiac troponin I

## Sheet: Wellbeing
subjetc	DOMS1	DOMS2	DOMS3	DOMS4	STIFFNESS1	STIFFNESS2	STIFFNES3	STIFFNESS4	FATIGUE1	FATIGUE2	FATIGUE3	FATIGUE4	SLEEP1	SLEEP2	SLEEP3	SLEEP4	MUSCLE_SORENESS1	MUSCLE_SORENESS2	MUSCLE_SORENESS3	MUSCLE_SORENESS4	STRESS1	STRESS2	STRESS3	STRESS4	MOOD1	MOOD2	MOOD3	MOOD4
1	0.5	0	0	0	1.25	1	1	1	4.25	4.66667	5	5	4.25	5	5	5	4.5	5	5	5	4.75	5	5	5	5	5	5	5
2	1.57143	0	0	0	1.14286	0	0.285714	0	3.28571	3	3	3.28571	4	4	4	4.28571	5	5	4.57143	5	4	3	3	3.57143	4	4	4	4.71429
3	0	1	0	1	0	0	0	0	3.8	4.5	5	4	4.6	4.5	5	4.5	5	5	5	3.5	3.6	4	5	4	4	4.5	4.33333	4
4	1.83333	0	0.166667	0	0.666667	0	2.33333	0.6	4.33333	4.4	4	4	4.16667	5	4.33333	4.2	4.16667	5	3.5	4.8	4.16667	4.2	3.83333	4	4.33333	4	4	4
5	0.571429	1.71429	1.28571	1	0.285714	0.571429	0.285714	0	4.85714	3.85714	3.85714	4	4	4.14286	3.57143	4	4.85714	4.71429	4.42857	4.33333	4.14286	3.71429	3	4	4	3.85714	4	4
6	0.857143	2.14286	2.28571	2.45455	1.42857	2.57143	2.57143	3	3	3	2.85714	2.90909	4	4	3.85714	3.54545	3.42857	3	3.14286	2.90909	3.85714	3.85714	3.28571	3.18182	4	4	3.71429	3.90909
7	1	0.2	2	0	0.571429	0.6	1.33333	0.6	3.28571	3.8	2.66667	3	3.14286	3.4	3.66667	3.4	4.42857	4.8	4	4.8	4	3.8	3	3.4	4	4	4	4
8	0.857143	0.666667	1.28571	1	1	0.5	0.714286	0.9	3.28571	3.83333	3.71429	3.7	4	4	4	4.2	3.85714	4.16667	4	4.1	3.57143	4	4	3.8	4	4	4	3.9
9	1.85714	0.714286	1	1.36364	1.57143	0.857143	1	0.636364	2.42857	1.71429	1	1	4	4	4	4	3.71429	3	3.14286	3	2	2.14286	2	2	4	4	4	4
	table 2
	Wellbeing questionnaire
	FATIGUE
	SLEEP	Sleep quality
	STRESS	Stress level
	MUSCLE SORENESS	General Muscle soreness
	MOOD
	STIFFNESS	Muscular stiffness
	DOMS	Delayed onset of muscle soreness

## Sheet: fatigue
Subjetc	week 0	week4	week8	week12
1				2.33333
2	6.22222	3.66667	3.22222	2.66667
3	6.11111	6.11111	4.66667	2.22222
4	3.88889	3.66667	2.88889	2
5	5.22222	4.33333	2.125	2.88889
6	7	5.66667	6.66667	6.44444
7	5.88889	2.22222	3.11111	2.33333
8	4.77778	2.55556	2.11111	1.66667
9	6.77778	5.88889	6.33333	6.66667
	table 2
	Fatigue severity scale

## Sheet: Force
Subject	FMAX_CHEST_PRE (kg)	FMAX_CHEST_POST (kg)	FMAX_LEG_PRE (kg)	FMAX_LEG_POST (kg)
1	11.7		23.1
2	10.35	13	15.35	26.9
3	8.6	18.5	9.45	25.4
4	17.5	17.45	25.25	38.95
5	25.9	27.8	21.5	40.2
6	35.3	31.85	22.75	49.25
7	19.2	23.45	27.9	39.9
8	28.65	28.9	53.05	61.1
9	32.1	34.8	12.85	25.7
	Table 8

## Sheet: Diet-children
subject	Carbohydrates (%)	Fats (%)	Proteins (%)	Added Sugars (g)	Saturated Fat (g)	Carbohydrates (g)	Protein (g)	Protein (g/kg)	Fat (g/kg)	Carbohydrates (g/kg)	Carbohydrates POST (%)	Fats POST (%)	Proteins POST (%)	Added Sugars POST (g)	Saturated Fat POST (g)	Carbohydrates POST (g)	Protein POST (g)	Protein POST (g/kg)	Fat POST (g/kg)	Carbohydrates POST (g/kg)
1	18.079	34.4326	47.4884	28	58.5	139.75	227.25	8.2	6	3.1	13.3182	34.1241	52.5577	12	57	93.75	213.25	7.85	5.19938	2.08333
2	25.8198	18.9496	55.2306	14.25	26.5	139	150	6.8	2.3	3.1	27.5419	13.5722	58.886	14.25	26.5	139	150	6.78733	1.79299	3.1448
3	27	19.4	53.6	3.5	33.25	156.25	161	7.4	2.7	3.7	23.7688	15.2718	60.9594	5.5	25	124.25	167.75	7.57775	2.12598	2.97249
4	31.6	19.7	48.7	17.75	30	162.25	114.25	5.61374	2.4	3.7	22.9145	16.937	60.1485	4.66667	19	97.3333	117.333	5.68318	3.04617	2.19219
5	39.4	22.6	38.1	57.5	63.5	300	186.25	6.4	3.8	6.7	39.0601	19.195	41.7449	82.5	46.25	272.75	192.75	5.5481	3.02573	6.10179
Supplementary file 1

## Sheet: Diet-adults
subject	Carbohydrates (%)	Fats (%)	Proteins (%)	Added Sugars (g)	Saturated Fat (g)	Carbohydrates (g)	Protein (g)	Protein (g/kg)	Fat (g/kg)	Carbohydrates (g/kg)	Carbohydrates POST (%)	Fats POST (%)	Proteins POST (%)	Added Sugars POST (g)	Saturated Fat POST (g)	Carbohydrates POST (g)	Protein POST (g)	Protein POST (g/kg)	Fat POST (g/kg)	Carbohydrates POST (g/kg)
6	33.198	18.9346	47.8674	21	23	141.75	135	3.0479	1.23851	2.05733	31.9663	20.6879	47.3458	22.25	32.75	142.25	86.25	2.99347	1.78268	1.26838
7	21.1345	14.3066	64.5589	16.25	19	81.25	117	3.20849	0.764322	1.01436	23.1519	13.2244	63.6238	32.25	19	98.75	132.5	3.402	0.721667	1.23283
8	44.4916	29.9217	25.5867	21.5	40	180.25	106.5	1.3447	1.54216	2.27588	55.7674	19.7285	24.5041	32	15.545	202.25	94.75	1.19634	0.930485	2.55366
9	25.5864	21.5346	52.879	10.75	40	131.75	143.25	3.87132	1.61642	1.9375	28.0464	9.71678	62.2368	8	15	105	160.25	3.41437	0.541848	1.52395
Supplementary file 1

[truncated: 2 more sheets: SF-36-Adults, Kid-screen-children]
